# Supplementary material for: Nanoliter Centrifugal Liquid Dispenser Coupled with Superhydrophobic Microwell Array Chips for High-Throughput Cell Assays
Source: Micromachines (Basel). 2018 Jun 6;9(6):286. doi: 10.3390/mi9060286 (PMC6187582; doi:10.3390/mi9060286)
Supplement: Supplementary file 1 [file micromachines-09-00286-s001.zip]

Archive with 13 entries (10 files):
- Supplementary/
- Supplementary/Figure S1.tif
- __MACOSX/
- __MACOSX/Supplementary/
- __MACOSX/Supplementary/._Figure S1.tif
- Supplementary/Figure S2.tif
- __MACOSX/Supplementary/._Figure S2.tif
- Supplementary/Figure S3.tif
- __MACOSX/Supplementary/._Figure S3.tif
- Supplementary/Video 1.mp4
- __MACOSX/Supplementary/._Video 1.mp4
- Supplementary/YWang_supplementary_Micromachines.pdf
- __MACOSX/Supplementary/._YWang_supplementary_Micromachines.pdf
